# Supplementary material for: The mitotic spindle protein CKAP2 potently increases formation and stability of microtubules
Source: eLife. 2022 Jan 14;11:e72202. doi: 10.7554/eLife.72202 (PMC8798059; doi:10.7554/eLife.72202)
Supplement: Figure 1—source data 1. [file elife-72202-fig1-data1.zip]

Archive with 2 entries (2 files):
- CKAP2 gel labelled.jpg
- CKAP2 gel original.jpg
